# Supplementary material for: Pokémon GO, Went, Gone…—Physical Activity Level, Health Behaviours, and Mental Well-Being of Game Users: A Cross-Sectional Study
Source: Healthcare (Basel). 2025 Sep 17;13(18):2334. doi: 10.3390/healthcare13182334 (PMC12469678; doi:10.3390/healthcare13182334)
Supplement: Supplementary file 1 [file healthcare-13-02334-s001.zip]

Archive with 1 entries (1 files):
- healthcare-3781106-supplementary.pdf
